# Supplementary material for: First Application of a Mixed Porcine–Human Repopulated Bioengineered Liver in a Preclinical Model of Post-Resection Liver Failure
Source: Biomedicines. 2024 Jun 7;12(6):1272. doi: 10.3390/biomedicines12061272 (PMC11201206; doi:10.3390/biomedicines12061272)
Supplement: Supplementary file 1 [file biomedicines-12-01272-s001.zip]

Archive with 1 entries (1 files):
- biomedicines-2965135-supplementary.pdf
